# Supplementary material for: Prokaryotic Molecular Defense Mechanisms and Their Potential Applications in Cancer Biology: A Special Consideration for Cyanobacterial Systems
Source: Curr Issues Mol Biol. 2026 Jan 19;48(1):105. doi: 10.3390/cimb48010105 (PMC12840210; doi:10.3390/cimb48010105)
Supplement: Supplementary file 1 [file cimb-48-00105-s001.zip]

Archive with 1 entries (1 files):
- cimb-4064660-supplementary.pdf
